# Supplementary material for: Protein Adsorption onto Modified Porous Silica by Single and Binary Human Serum Protein Solutions
Source: Int J Mol Sci. 2021 Aug 25;22(17):9164. doi: 10.3390/ijms22179164 (PMC8430731; doi:10.3390/ijms22179164)
Supplement: Supplementary file 1 [file ijms-22-09164-s001.zip]

Archive with 1 entries (1 files):
- ijms-1335525-supplementary.pdf
